# Supplementary material for: Changes in myocardial blood flow in a canine model of left sided breast cancer radiotherapy
Source: PLoS One. 2023 Sep 28;18(9):e0291854. doi: 10.1371/journal.pone.0291854 (PMC10538714; doi:10.1371/journal.pone.0291854)
Supplement: S1 Data — (XLSX) [file pone.0291854.s001.xlsx]

## Sheet: excelformat
time	timept	dogno	N13r.lad	N13r.lcx	N13r.both	DB LAD MBF	DB LCX MBF	DB BOTH MBF	rest RPP
base	1	2	0.474508	0.485699	0.478317	0.4237	0.42345	0.39676	9118
1wk	2	2	0.998083	1.05902	1.00538	NaN	NaN	NaN	8550
1mon	3	2	0.968009	1.09304	1.0041	1.17504	1.01529	1.25104	6764				extraction fraction (average)
3mon	4	2	0.699808	0.921141	0.821634	0.852	0.57946	0.893333	NaN			timepoint	LAD	LCX	BOTH
6mon	5	2	1.23207	1.25874	1.50454	1.43576	1.06233	1.46818	10290			baseline	0.526857	0.518891	0.601624
base	1	4	0.590949	0.667451	0.61846	0.592367	0.52388	0.671053	6624			1wk post	0.459485	0.530164	0.517176
1wk	2	4	1.12322	1.15816	1.15464	1.09006	0.99513	1.08983	4958			1mon post	0.478266	0.516931	0.552722
1mon	3	4	1.18334	1.12818	1.14596	1.05211	1.31788	1.31261	9894			3mon post	0.494159	0.462287	0.573945
3mon	4	4	0.60481	0.664879	0.638819	0.606867	0.601278	0.75586	4920			6mon post	0.486617	0.464078	0.501967
6mon	5	4	1.47275	0.958994	1.33635	1.32962	1.03475	1.48381	6650			1yr post	0.454812	0.458813	0.415735
12mon	6	4	1.83846	1.43721	1.89875	1.50223	1.28391	1.32422	5355
base	1	3	0.447999	0.498479	0.447025	0.470549	0.579797	0.555906	7872
1wk	2	3	1.61933	1.62492	1.62256	1.42021	1.47208	1.52109	8970
1mon	3	3	1.40208	1.47567	1.47593	1.10464	0.94036	1.0309	6912
3mon	4	3	0.546208	0.592974	0.538118	0.564649	0.666034	0.706064	8360
6mon	5	3	1.35897	1.12645	1.3041	1.2999	1.02638	1.3233	5950
12mon	6	3	0.983318	0.824659	1.0342	1.00032	0.87436	0.96465	5104
base	1	5	0.457541	0.50516	0.460731	0.58071	0.6725	0.76246	7821
1wk	2	5	1.09471	0.942807	1.01832	0.99517	0.99703	1.04838	6887
1mon	3	5	1.13878	1.16482	1.16339	NaN	NaN	NaN	7553
3mon	4	5	1.07363	1.04182	1.07451	0.75007	1.08524	1.08416	7878
6mon	5	5	1.36	1.13	1.3	1.12	1.05	1.03	5580
12mon	6	5	1.47476	1.34677	1.48586	NaN	NaN	NaN	11790
base	1	1	0.950266	0.848953	0.893639	NaN	NaN	NaN	9435
1wk	2	1	1.26184	0.704909	0.839746	1.16	1	1.03	9280
1mon	3	1	1.34585	0.768529	0.938412	1.25876	1.07685	1.24991	10057
6mon	5	1	0.789976	0.93831	0.879306	0.80417	0.82332	0.9905	9408
12mon	6	1	1.47763	1.42061	1.64706	1.32169	1.13546	1.42347	9540
